# Supplementary material for: Unprecedented frequency of mitochondrial introns in colonial bilaterians
Source: Sci Rep. 2022 Jun 28;12:10889. doi: 10.1038/s41598-022-14477-3 (PMC9240083; doi:10.1038/s41598-022-14477-3)
Supplement: Supplementary file 13 — Supplementary Table S3. [file 41598_2022_14477_MOESM13_ESM.xlsx]

## Sheet: rfam results
Supplementary Table S3 - Rfam results
#target name	accession	query name	mdl from	mdl to	seq from	seq to	strand	trunc	pass	gc	bias	score	E-value	nc description of target
Intron_gpII	RF00029	AW1260_Exechonella_vieirai	1	93	2892	2974	+	no	1	0.46	0	62.6	1.6e-10	Group II catalytic intron
Intron_gpII	RF00029	AW1260_Exechonella_vieirai	1	93	8922	8998	+	no	1	0.42	0	62.1	2.1e-10	Group II catalytic intron
Intron_gpII	RF00029	AW1260_Exechonella_vieirai	1	93	7751	7827	+	no	1	0.38	0	60.7	4.8e-10	Group II catalytic intron
Intron_gpII	RF00029	AW1260_Exechonella_vieirai	1	93	9803	9883	+	no	1	0.41	0	59.5	9.6e-10	Group II catalytic intron
Intron_gpII	RF00029	AW1260_Exechonella_vieirai	1	93	4916	4986	+	no	1	0.65	0	59.1	1.1e-09	Group II catalytic intron
Intron_gpII	RF00029	AW1260_Exechonella_vieirai	1	93	13748	13833	+	no	1	0.33	0	57	3.9e-09	Group II catalytic intron
Intron_gpII	RF00029	AW1260_Exechonella_vieirai	1	93	17015	17094	+	no	1	0.4	0	55	1.2e-08	Group II catalytic intron
Intron_gpII	RF00029	AW2102_Parantropora_penelope	1	93	7968	8038	+	no	1	0.41	0	55.9	6.8e-09	Group II catalytic intron
Intron_gpII	RF00029	AW2102_Parantropora_penelope	1	93	12889	12963	+	no	1	0.43	0	53.5	2.7e-08	Group II catalytic intron
Intron_gpII	RF00029	AW2102_Parantropora_penelope	1	93	14493	14564	+	no	1	0.4	0	52.4	4.9e-08	Group II catalytic intron
Intron_gpII	RF00029	AW2102_Parantropora_penelope	1	93	17134	17212	+	no	1	0.41	0	52.2	5.5e-08	Group II catalytic intron
Intron_gpII	RF00029	AW2102_Parantropora_penelope	1	93	4789	4858	+	no	1	0.41	0	51.7	7.3e-08	Group II catalytic intron
