# Supplementary material for: Unprecedented frequency of mitochondrial introns in colonial bilaterians
Source: Sci Rep. 2022 Jun 28;12:10889. doi: 10.1038/s41598-022-14477-3 (PMC9240083; doi:10.1038/s41598-022-14477-3)
Supplement: Supplementary file 15 — Supplementary Table S5. [file 41598_2022_14477_MOESM15_ESM.xlsx]

## Sheet: distances2
Supplementary Table S5
Uncorrected ("p") distances
		1	2	3	4	5	6	7	8	9	10	11	12	13
1	Nephtys. sp	-
2	AW1260 EV cytb-i	0.56179	-
3	AW1260 EV cytb-ii	0.50818	0.4021	-
4	AW1260 EV cytb-iii	0.55672	0.38721	0.38882	-
5	AW1260 EV atp6	0.56287	0.42703	0.39234	0.41784	-
6	AW1260 EV cox1	0.59919	0.5119	0.47533	0.47574	0.51752	-
7	AW1260 EV nad3	0.60317	0.587	0.53996	0.52528	0.58434	0.51757	-
8	AW1260 EV H-nad5-nad5	0.54431	0.41226	0.39238	0.41013	0.44036	0.54514	0.54724	-
9	AW2102 PP cytb	0.56417	0.59009	0.56057	0.59031	0.58189	0.58135	0.57354	0.60757	-
10	AW2102 PP nad5	0.60184	0.61131	0.60377	0.60896	0.60189	0.61122	0.59582	0.65346	0.48511	-
11	AW2102 PP cox1-ii	0.5913	0.59841	0.58543	0.59652	0.60766	0.59309	0.60799	0.64324	0.43928	0.48495	-
12	AW2102 PP cox2	0.59942	0.61866	0.62748	0.64746	0.65716	0.61734	0.60723	0.64697	0.45982	0.48568	0.43394	-
13	AW2102 PP cox1-i	0.61188	0.61328	0.61407	0.62567	0.64241	0.61879	0.61626	0.67392	0.53873	0.50007	0.44064	0.47563	-
