# Supplementary material for: Unprecedented frequency of mitochondrial introns in colonial bilaterians
Source: Sci Rep. 2022 Jun 28;12:10889. doi: 10.1038/s41598-022-14477-3 (PMC9240083; doi:10.1038/s41598-022-14477-3)
Supplement: Supplementary file 16 — Supplementary Table S6. [file 41598_2022_14477_MOESM16_ESM.xlsx]

## Sheet: distances
Supplementary Table S6
Uncorrected ("p") distances
		1	2	3	4	5	6	7	8	9	10	11	12	13	14	15	16	17	18	19	20	21	22	23	24	25	26	27	28	29	30	31	32	33	34	35
1	AW817 CB nad6	-
2	AW817 CB nad1-i	0.53758	-
3	AW817 CB nad1-ii	0.48281	0.51365	-
4	AW817 CB nad2	0.54213	0.55272	0.45355	-
5	AW817 CB nad5-i	0.47914	0.44505	0.45868	0.51155	-
6	AW817 CB nad5-ii	0.44789	0.46894	0.47785	0.45322	0.45723	-
7	AW817 CB cox1-i	0.44899	0.52071	0.47983	0.48324	0.43479	0.46772	-
8	AW817 CB cox1-ii	0.4731	0.47372	0.42946	0.42728	0.44895	0.39947	0.45693	-
9	AW817 CB cox2-i	0.53452	0.5838	0.53531	0.51685	0.51649	0.49447	0.51471	0.53222	-
10	AW817 CB cox2-ii	0.4558	0.462	0.45214	0.47375	0.44094	0.40759	0.43219	0.39355	0.50851	-
11	AW817 CB cox3-i	0.46744	0.50973	0.47656	0.45869	0.5054	0.4822	0.46214	0.4423	0.52376	0.46628	-
12	AW817 CB cox3-ii	0.50334	0.48607	0.50021	0.49344	0.51697	0.47181	0.44038	0.4396	0.50637	0.46819	0.4392	-
13	AW817 CB cob-i	0.47761	0.53231	0.49022	0.49438	0.48661	0.48999	0.46736	0.45476	0.52357	0.42746	0.44314	0.49271	-
14	AW817 CB-cob-ii	0.52138	0.5188	0.53007	0.52847	0.47492	0.52565	0.49671	0.49821	0.57246	0.42978	0.52891	0.49659	0.51995	-
15	AW817 CB cob-iii	0.50222	0.48519	0.54498	0.51864	0.55788	0.50917	0.52921	0.46394	0.52857	0.47682	0.51466	0.52601	0.53924	0.49086	-
16	AW817 CB nad4L	0.54855	0.49821	0.47413	0.51572	0.4525	0.47992	0.49594	0.50687	0.55663	0.42978	0.55286	0.54659	0.5349	0.55195	0.52627	-
17	AW817 CB nad4-i	0.45672	0.53424	0.49313	0.53602	0.52891	0.48986	0.4977	0.4809	0.54669	0.4717	0.4891	0.51805	0.51838	0.5132	0.52421	0.49558	-
18	AW817 CB nad4-ii	0.51997	0.49726	0.53109	0.53278	0.44705	0.48248	0.44711	0.42487	0.56269	0.46645	0.4691	0.46108	0.50046	0.53972	0.54127	0.59725	0.51976	-
19	AW3739 DC nad2	0.51204	0.56386	0.54818	0.52097	0.55452	0.51825	0.50771	0.48538	0.52631	0.50866	0.50167	0.54818	0.51468	0.53367	0.54388	0.55424	0.5478	0.49794	-
20	AW3739 DC nad5-i	0.49747	0.54087	0.49449	0.47276	0.48587	0.48953	0.52513	0.44571	0.48924	0.38179	0.45769	0.51998	0.49435	0.49787	0.51687	0.5468	0.48712	0.55055	0.49484	-
21	AW3739 DC nad5-ii	0.48116	0.55318	0.54203	0.52143	0.46299	0.49041	0.50493	0.4854	0.59097	0.48505	0.52896	0.54355	0.55473	0.55541	0.56662	0.55665	0.55257	0.50653	0.54196	0.52785	-
22	AW3739 DC nad5-iii	0.46171	0.49703	0.44	0.49397	0.4475	0.45534	0.5326	0.4447	0.57302	0.48009	0.42708	0.54045	0.47287	0.53293	0.55577	0.5122	0.49551	0.5087	0.52784	0.50176	0.50312	-
23	AW3739 DC cox1-i	0.5712	0.54839	0.51959	0.49318	0.51129	0.51092	0.47304	0.50238	0.5527	0.45295	0.54429	0.55159	0.54649	0.52145	0.58127	0.55228	0.48224	0.49497	0.54632	0.42109	0.52744	0.55806	-
24	AW3739 DC cox1-ii	0.49235	0.47775	0.51542	0.47268	0.46823	0.4592	0.45155	0.40803	0.56094	0.40592	0.47717	0.48754	0.45938	0.53331	0.5028	0.53615	0.54557	0.49904	0.52049	0.45742	0.44393	0.48178	0.50109	-
25	AW3739 DC cox2-i	0.49615	0.56289	0.52871	0.50308	0.49767	0.51975	0.48197	0.51613	0.49347	0.48099	0.51654	0.54519	0.52216	0.53701	0.5723	0.54431	0.49573	0.53109	0.52347	0.48464	0.50855	0.49501	0.51051	0.508	-
26	AW3739 DC cox2-ii	0.51624	0.53001	0.51157	0.50458	0.45092	0.49822	0.46142	0.44838	0.54166	0.48489	0.53212	0.53691	0.51355	0.52529	0.53601	0.56761	0.56198	0.54725	0.50852	0.50894	0.55845	0.4869	0.50674	0.46481	0.46748	-
27	AW3739 DC cox3-i	0.53609	0.56216	0.52601	0.48674	0.48149	0.50085	0.50133	0.48107	0.52791	0.47348	0.50901	0.55757	0.48505	0.57843	0.58659	0.5378	0.53017	0.52714	0.5168	0.4958	0.53076	0.51061	0.50895	0.50277	0.49781	0.52896	-
28	AW3739 DC cox3-ii	0.45602	0.56824	0.41146	0.51901	0.42392	0.44069	0.42784	0.41839	0.51286	0.41369	0.47415	0.50771	0.43448	0.54366	0.50878	0.47051	0.49069	0.51111	0.52208	0.48712	0.48044	0.45855	0.49266	0.45652	0.51074	0.46717	0.47858	-
29	AW3739 DC cob-i	0.50194	0.51778	0.53267	0.55168	0.53228	0.46648	0.4892	0.4361	0.53648	0.51491	0.53613	0.53302	0.4945	0.52751	0.58709	0.55917	0.49797	0.46386	0.47218	0.5505	0.53556	0.53062	0.44318	0.45886	0.53488	0.52202	0.56072	0.41189	-
30	AW3739 DC cob-ii	0.48935	0.50303	0.52922	0.47708	0.4612	0.5207	0.45931	0.47879	0.5716	0.49075	0.50588	0.49455	0.50544	0.48296	0.49539	0.54314	0.47001	0.52473	0.472	0.48889	0.48302	0.45372	0.5385	0.47937	0.47736	0.52705	0.48373	0.4708	0.4658	-
31	AW3739 DC cob-iii	0.52157	0.49377	0.4935	0.53129	0.45654	0.48939	0.48623	0.4406	0.53689	0.451	0.5452	0.55657	0.52156	0.51713	0.53511	0.49686	0.52595	0.47278	0.53441	0.49375	0.53373	0.45316	0.47715	0.42195	0.51408	0.49612	0.53732	0.43751	0.49263	0.47575	-
32	AW3739 DC nad4L	0.4729	0.49638	0.48352	0.51083	0.49085	0.47444	0.52577	0.42513	0.5337	0.43295	0.52008	0.48632	0.51815	0.55324	0.50215	0.4816	0.51314	0.5135	0.51038	0.47171	0.46154	0.51143	0.51777	0.43285	0.48461	0.49473	0.48782	0.48711	0.51863	0.49384	0.46287	-
33	AW3739 DC nad6	0.50284	0.54169	0.49547	0.4842	0.49255	0.49341	0.47882	0.49536	0.55473	0.4587	0.51942	0.52874	0.46208	0.51851	0.47155	0.46209	0.45254	0.51217	0.53994	0.47534	0.53185	0.48253	0.43773	0.51409	0.58757	0.49476	0.4959	0.46432	0.46799	0.50378	0.46999	0.50916	-
34	AW3739 DC nad1-i	0.50434	0.50308	0.55095	0.51985	0.48802	0.48017	0.50662	0.47147	0.50137	0.46172	0.52368	0.53147	0.48672	0.52179	0.57113	0.52069	0.53034	0.52566	0.50928	0.44055	0.49075	0.47391	0.47298	0.42829	0.48381	0.47952	0.51955	0.50591	0.49783	0.48581	0.45206	0.51468	0.50265	-
35	AW3739 DC nad1-ii	0.52931	0.54793	0.4944	0.4743	0.53801	0.5069	0.48164	0.48254	0.55574	0.51078	0.56667	0.56419	0.5419	0.51667	0.51805	0.47558	0.56479	0.56089	0.54917	0.5301	0.5513	0.47472	0.55759	0.51116	0.48231	0.51493	0.56267	0.51955	0.56516	0.49229	0.50205	0.44494	0.47714	0.56155	-
